# Supplementary material for: Comparison of Heart Failure Hospitalizations with and Without Respiratory Syncytial Virus: A Nationwide Administrative Data Analysis
Source: J Clin Med. 2026 Jan 26;15(3):990. doi: 10.3390/jcm15030990 (PMC12898105; doi:10.3390/jcm15030990)
Supplement: Supplementary file 1 [file jcm-15-00990-s001.zip]

Archive with 1 entries (1 files):
- jcm-4099461-supplementary.pdf
